# Supplementary material for: Pharmacodynamics of Doripenem Alone and in Combination with Relebactam in an In Vitro Hollow-Fiber Dynamic Model: Emergence of Resistance of Carbapenemase-Producing Klebsiella pneumoniae and the Inoculum Effect
Source: Antibiotics (Basel). 2023 Dec 7;12(12):1705. doi: 10.3390/antibiotics12121705 (PMC10741200; doi:10.3390/antibiotics12121705)
Supplement: Supplementary file 1 [file antibiotics-12-01705-s001.zip]

Archive with 1 entries (1 files):
- antibiotics-2727464-supplementary.pdf
